# Supplementary material for: Co-occurring mutations identify prognostic subgroups of microsatellite stable colorectal cancer
Source: Mol Cancer. 2024 Nov 25;23:264. doi: 10.1186/s12943-024-02173-x (PMC11587607; doi:10.1186/s12943-024-02173-x)
Supplement: Supplementary file 2 — Supplementary Material 2. [file 12943_2024_2173_MOESM2_ESM.xlsx]

## Sheet: Supp. Table 1
Supplementary Table 1. Clinicopathological haracteristics of each cohort.
*1 patient with missing survival information;
†The 118 recurrent patients are overlapping between the two Swedish cohorts;
‡p-value calculated with Fisher’s exact test between the Swedish metastatic and MSK metastatic total cohorts (NA: not applicable);
§Tumor grade was differently reported between the Swedish and MSK cohorts.
	Swedish locoregional* (n=719)	Swedish metastatic† (n=228)	MSK cohort total (n=934)	p-value‡
Age (years)
Mean ± S.D.	70.9 ± 11.3	69.7 ± 11.0	53.9 ± 12.2
Median (range)	71 (28-94)	71 (32-94)	53 (13-93)
Age groups
≤50 years	41 (6)	14 (6)	383 (41)	<0.001
51-65 years	184 (25)	57 (25)	381 (41)
66-79 years	324 (45)	114 (50)	153 (16)
≥80 years	170 (24)	43 (19)	17 (2)
Sex
Female	310 (43)	103 (45)	441 (47)	0.6
Male	409 (57)	125 (55)	493 (53)
Primary tumor location
Right colon	264 (37)	83 (36)	241 (26)	<0.001
Left colon	217 (30)	64 (28)	454 (49)
Rectum	238 (33)	81 (36)	226 (25)
Missing	0	0	13
Cancer stage at diagnosis
Stage I	106 (15)	6 (3)	22 (2)	<0.001
Stage II	260 (36)	32 (14)	70 (7)
Stage III	353 (49)	90 (39)	201 (22)
Stage IV	0 (0)	100 (44)	641 (69)
Primary tumor grade§
Mod. diff. (low-grade)	625 (88)	175 (78)	515 (78)	NA
Moderately-poorly diff.	-	-	71 (11)
Poorly diff. (high-grade)	88 (12)	50 (22)	73 (11)
Missing	6	3	275
Treatment exposed sample
Yes	98 (14)	44 (19)	493 (53)	<0.001
No	621 (86)	184 (81)	441 (47)
Metastasectomy
Yes	-	46 (46)	470 (50)	0.53
No	-	53 (54)	464 (50)
Unknown	-	128	0
Missing	-	1	0

## Sheet: Supp. Table 2
Supplementary Table 2. Clinical characteristics of the MSK cohort by metastasectomy status.
*p-value calculated with Fisher’s exact test.
	MSK cohort (n=934)
	No-metastasectomy (n=470; 50%)	Metastasectomy (n=464; 50%)	p-value*
Age (years)
Mean ± S.D.	54.8 ± 13.0	53.1 ± 11.3
Median (range)	55 (17-93)	53 (13-84)
Age groups
≤50 years	184 (39)	199 (43)	0.015
51-65 years	182 (39)	199 (43)
66-79 years	92 (20)	61 (13)
≥80 years	12 (2)	5 (1)
Sex
Female	213 (45)	228 (49)	0.26
Male	257 (55)	236 (51)
Primary tumor location
Right colon	136 (29)	105 (23)	0.04
Left colon	212 (46)	242 (53)
Rectum	117 (25)	109 (24)
Missing	5	8
Cancer stage at diagnosis
Stage I	9 (2)	13 (3)	0.001
Stage II	20 (4)	50 (11)
Stage III	102 (22)	99 (21)
Stage IV	339 (72)	302 (65)
Primary tumor grade
Mod. diff.	198 (70)	317 (85)	<0.001
Moderately-poorly diff.	36 (13)	35 (9)
Poorly diff.	50 (18)	23 (6)
Missing	186	89
Treatment exposed sample
Yes	177 (38)	316 (68)	<0.001
No	293 (62)	148 (32)

## Sheet: Supp. Table 3 
Supplementary Table 3. Univariable and multivariable survival Cox regression models of 5-year survival in each cohort according to single gene mutations.
The reference group is cancers without mutations in the respective gene.
	Sweden locoregional cohort - overall survival							Sweden locoregional cohort - recurrence free survival							Sweden metastatic cohort - overall survival							MSK cohort total - overall survival							MSK no-metastasectomy cohort - overall survival							MSK metastasectomy cohort - overall survival
			Univariable			Multivariable				Univariable			Multivariable				Univariable			Multivariable				Univariable			Multivariable				Univariable			Multivariable				Univariable			Multivariable
Gene	Mutated samples	Mutation frequency	HR (95% CI)	p-value	Adjusted p-value	HR (95% CI)	p-value	Mutated samples	Mutation frequency	HR (95% CI)	p-value	Adjusted p-value	HR (95% CI)	p-value	Mutated samples	Mutation frequency	HR (95% CI)	p-value	Adjusted p-value	HR (95% CI)	p-value	Mutated samples	Mutation frequency	HR (95% CI)	p-value	Adjusted p-value	HR (95% CI)	p-value	Mutated samples	Mutation frequency	HR (95% CI)	p-value	Adjusted p-value	HR (95% CI)	p-value	Mutated samples	Mutation frequency	HR (95% CI)	p-value	Adjusted p-value	HR (95% CI)	p-value
AMER1	67	9.3	1.16 (0.73-1.85)	0.53	0.88	1.06 (0.66-1.7)	0.8	67	9.3	0.92 (0.59-1.44)	0.71	0.96	0.87 (0.55-1.36)	0.54	14	6.14	1.27 (0.69-2.33)	0.45	0.81	1.53 (0.81-2.88)	0.19	37	3.96	0.92 (0.48-1.79)	0.81	0.86	1.95 (0.95-4.04)	0.07	12	2.55	1.14 (0.47-2.77)	0.77	0.81	1.52 (0.55-4.24)	0.42	25	5.39	2.04 (0.74-5.65)	0.17	0.23	2.15 (0.75-6.2)	0.16
APC	592	82.4	0.56 (0.4-0.78)	0.001	0.005	0.55 (0.39-0.78)	<0.001	592	82.4	0.66 (0.48-0.89)	0.007	0.05	0.68 (0.49-0.92)	0.01	183	80.26	0.54 (0.38-0.76)	<0.001	0.009	0.68 (0.47-1)	0.05	735	78.69	0.5 (0.39-0.64)	<0.001	<0.001	0.66 (0.47-0.92)	0.02	345	73.4	0.55 (0.42-0.72)	<0.001	<0.001	0.67 (0.45-1.01)	0.05	390	84.05	0.66 (0.36-1.22)	0.18	0.23	0.7 (0.35-1.4)	0.32
ARID1A	40	5.6	0.74 (0.37-1.51)	0.41	0.88	1.11 (0.54-2.28)	0.77	40	5.6	0.56 (0.28-1.13)	0.11	0.47	0.72 (0.35-1.46)	0.36	14	6.14	1.24 (0.67-2.29)	0.49	0.81	1.2 (0.61-2.36)	0.59	39	4.18	0.94 (0.51-1.72)	0.84	0.86	1.05 (0.49-2.27)	0.89	22	4.68	0.91 (0.5-1.67)	0.76	0.81	1.49 (0.68-3.28)	0.32	17	3.66	NA (NA-NA)	NA	NA	NA (NA-NA)	NA
ATM	51	7.1	1.12 (0.65-1.94)	0.67	0.88	1.23 (0.71-2.12)	0.47	51	7.1	1.18 (0.73-1.91)	0.49	0.96	1.22 (0.75-1.97)	0.43	20	8.77	0.88 (0.51-1.51)	0.64	0.81	0.93 (0.52-1.65)	0.79	48	5.14	0.95 (0.56-1.63)	0.86	0.86	1.33 (0.69-2.56)	0.39	25	5.32	1.07 (0.62-1.83)	0.81	0.81	2.09 (1.05-4.13)	0.03	23	4.96	NA (NA-NA)	NA	NA	NA (NA-NA)	NA
BRAF	60	8.4	1.83 (1.19-2.8)	0.006	0.03	1.79 (1.16-2.76)	0.009	60	8.4	1.69 (1.14-2.5)	0.009	0.05	1.67 (1.12-2.49)	0.01	30	13.16	1.87 (1.23-2.84)	0.004	0.02	1.31 (0.82-2.09)	0.26	81	8.67	2.88 (2.11-3.93)	<0.001	<0.001	1.87 (1.22-2.88)	0.004	57	12.13	2.27 (1.63-3.18)	<0.001	<0.001	1.66 (1.03-2.69)	0.04	24	5.17	1.84 (0.74-4.6)	0.19	0.23	2.12 (0.77-5.82)	0.14
FBXW7	97	13.5	1.04 (0.69-1.58)	0.85	0.9	1.13 (0.74-1.72)	0.57	97	13.5	1.01 (0.7-1.47)	0.96	0.96	1.05 (0.72-1.53)	0.82	24	10.53	0.93 (0.56-1.54)	0.78	0.83	1.14 (0.68-1.91)	0.63	85	9.1	1.33 (0.9-1.97)	0.15	0.25	1.9 (1.15-3.16)	0.01	47	10	1.12 (0.7-1.79)	0.65	0.81	1.34 (0.69-2.59)	0.38	38	8.19	2.59 (1.27-5.27)	0.009	0.05	3.13 (1.28-7.69)	0.01
GNAS	48	6.7	1.14 (0.66-1.96)	0.64	0.88	0.9 (0.52-1.56)	0.71	48	6.7	0.93 (0.55-1.57)	0.78	0.96	0.78 (0.46-1.32)	0.35	12	5.26	1.1 (0.58-2.09)	0.76	0.83	1.14 (0.59-2.18)	0.7	7	0.75	1.14 (0.28-4.6)	0.85	0.86	NA (NA-NA)	NA	5	1.06	0.83 (0.21-3.36)	0.8	0.81	NA (NA-NA)	NA	2	0.43	NA (NA-NA)	NA	NA	NA (NA-NA)	NA
KRAS	368	51.2	0.98 (0.74-1.31)	0.91	0.91	1.01 (0.75-1.36)	0.94	368	51.2	0.97 (0.75-1.26)	0.84	0.96	1.01 (0.78-1.32)	0.92	125	54.82	1.07 (0.79-1.44)	0.67	0.81	0.98 (0.72-1.34)	0.92	416	44.54	1.38 (1.09-1.73)	0.006	0.02	1.11 (0.81-1.51)	0.52	230	48.94	1.11 (0.86-1.44)	0.41	0.62	1.15 (0.8-1.65)	0.45	186	40.09	1.7 (1.02-2.82)	0.04	0.12	1.07 (0.57-2.01)	0.82
PIK3CA	133	18.5	1.07 (0.74-1.54)	0.71	0.88	0.88 (0.61-1.27)	0.49	133	18.5	0.96 (0.68-1.33)	0.79	0.96	0.83 (0.59-1.17)	0.29	39	17.11	1.25 (0.85-1.84)	0.25	0.61	1.32 (0.89-1.94)	0.17	161	17.24	1.03 (0.76-1.39)	0.85	0.86	0.97 (0.66-1.44)	0.9	84	17.87	0.84 (0.6-1.19)	0.34	0.57	0.8 (0.49-1.3)	0.37	77	16.59	1.56 (0.84-2.89)	0.16	0.23	1.7 (0.86-3.36)	0.13
SMAD4	82	11.4	1.16 (0.75-1.78)	0.51	0.88	1.16 (0.75-1.79)	0.52	82	11.4	1.15 (0.79-1.69)	0.47	0.96	1.14 (0.77-1.68)	0.52	30	13.16	1.12 (0.72-1.74)	0.61	0.81	1.06 (0.67-1.68)	0.8	144	15.42	1.29 (0.96-1.74)	0.09	0.19	1.23 (0.83-1.84)	0.3	75	15.96	1.19 (0.85-1.68)	0.31	0.57	1.01 (0.61-1.66)	0.98	69	14.87	1.6 (0.85-3.01)	0.15	0.23	1.79 (0.89-3.59)	0.1
SOX9	97	13.5	1.14 (0.76-1.71)	0.51	0.88	1.15 (0.76-1.73)	0.5	97	13.5	1.03 (0.72-1.49)	0.86	0.96	1.08 (0.74-1.56)	0.69	28	12.28	0.64 (0.39-1.06)	0.08	0.27	0.73 (0.43-1.24)	0.25	76	8.14	0.69 (0.44-1.1)	0.12	0.22	0.83 (0.46-1.47)	0.52	29	6.17	0.63 (0.34-1.19)	0.16	0.4	0.34 (0.12-0.95)	0.04	47	10.13	1.56 (0.77-3.17)	0.22	0.24	2.05 (0.94-4.44)	0.07
TCF7L2	78	10.9	0.68 (0.4-1.15)	0.15	0.61	0.78 (0.46-1.32)	0.35	78	10.9	0.83 (0.54-1.29)	0.41	0.96	0.9 (0.58-1.4)	0.65	21	9.21	0.54 (0.3-0.96)	0.04	0.17	0.66 (0.35-1.21)	0.18	79	10.53	0.5 (0.28-0.87)	0.01	0.03	0.59 (0.31-1.13)	0.11	40	10.84	0.27 (0.13-0.58)	<0.001	0.003	0.46 (0.2-1.06)	0.07	39	10.24	1.2 (0.51-2.83)	0.68	0.68	0.68 (0.21-2.14)	0.51
TP53	489	68.1	1.05 (0.77-1.43)	0.78	0.88	1.06 (0.77-1.44)	0.73	489	68.1	1.04 (0.79-1.36)	0.8	0.96	1 (0.75-1.32)	0.98	147	64.47	1.12 (0.81-1.53)	0.5	0.81	1.29 (0.92-1.8)	0.14	723	77.41	0.97 (0.74-1.28)	0.85	0.86	1.39 (0.94-2.07)	0.1	360	76.6	1.31 (0.96-1.79)	0.09	0.27	1.91 (1.17-3.13)	0.01	363	78.23	0.61 (0.35-1.07)	0.08	0.19	0.59 (0.3-1.15)	0.12
TRPS1	39	5.4	1.47 (0.84-2.59)	0.18	0.61	1.57 (0.88-2.78)	0.12	39	5.4	1.31 (0.77-2.2)	0.32	0.96	1.47 (0.87-2.5)	0.15	14	6.14	0.84 (0.43-1.64)	0.61	0.81	0.57 (0.28-1.19)	0.14	Not profiled in the MSK gene panel							Not profiled in the MSK gene panel							Not profiled in the MSK gene panel
ZFP36L2	55	7.7	1.34 (0.81-2.2)	0.25	0.71	1.38 (0.83-2.29)	0.21	55	7.7	1.15 (0.72-1.85)	0.55	0.96	1.24 (0.77-1.99)	0.37	21	9.21	1.34 (0.82-2.19)	0.24	0.61	1.5 (0.89-2.53)	0.13	Not profiled in the MSK gene panel							Not profiled in the MSK gene panel							Not profiled in the MSK gene panel
BRAF p.V600E	41	5.7	2.38 (1.5-3.79)	0.0002	0.004	2.27 (1.41-3.67)	0.001	41	5.7	2.17 (1.41-3.33)	0.0004	0.007	1.98 (1.27-3.08)	0.003	25	10.96	2.06 (1.31-3.22)	0.002	0.01	1.37 (0.82-2.27)	0.22	49	5.25	4.69 (3.27-6.73)	<0.001	<0.001	3.39 (2.01-5.71)	<0.001	40	8.51	2.89 (1.98-4.23)	<0.001	<0.001	3.07 (1.73-5.46)	<0.001	9	1.94	3.99 (1.25-12.8)	0.02	0.08	5.91 (1.58-22.13)	0.008
RAS hotspot	392	54.6	0.96 (0.72-1.28)	0.76	0.88	0.99 (0.74-1.33)	0.94	392	54.6	0.99 (0.76-1.27)	0.91	0.96	1.04 (0.8-1.36)	0.75	132	57.89	1.03 (0.76-1.4)	0.83	0.83	0.98 (0.72-1.35)	0.91	447	47.86	1.52 (1.21-1.91)	<0.001	0.001	1.26 (0.93-1.72)	0.14	248	52.77	1.16 (0.9-1.5)	0.26	0.56	1.16 (0.81-1.66)	0.41	199	42.89	2.18 (1.31-3.64)	0.003	0.03	1.6 (0.87-2.95)	0.13

## Sheet: Supp. Table 4
Supplementary Table 4. Univariable and multivariable survival Cox regression models of 5-year survival in each cohort according to single gene mutations and copy number.
The reference group is cancers without mutations or copy number in the respective gene;
*Mutated refer to single nucleotide variants (SNVs) and small insertions and deletions (indels);
†Copy number refers to amplifications (5 or more additional copies) and homozygous deletions (complete loss).
	Sweden locoregional cohort - overall survival									Sweden locoregional cohort - recurrence free survival									Sweden metastatic cohort - overall survival									MSK cohort total - overall survival									MSK no-metastasectomy cohort - overall survival									MSK metastasectomy cohort - overall survival
					Univariable			Multivariable						Univariable			Multivariable						Univariable			Multivariable						Univariable			Multivariable						Univariable			Multivariable
Gene	Mutated only*	Mutated & Copy number	Copy number only†	Total alteration frequency	HR (95% CI)	p-value	Adjusted p-value	HR (95% CI)	p-value	Mutated only*	Mutated & Copy number	Copy number only†	Total alteration frequency	HR (95% CI)	p-value	Adjusted p-value	HR (95% CI)	p-value	Mutated only*	Mutated & Copy number	Copy number only†	Total alteration frequency	HR (95% CI)	p-value	Adjusted p-value	HR (95% CI)	p-value	Mutated only*	Mutated & Copy number	Copy number only†	Total alteration frequency	HR (95% CI)	p-value	Adjusted p-value	HR (95% CI)	p-value	Mutated only*	Mutated & Copy number	Copy number only†	Total alteration frequency	HR (95% CI)	p-value	Adjusted p-value	HR (95% CI)	p-value	Mutated only*	Mutated & Copy number	Copy number only†	Total alteration frequency
AMER1	67	0	6	10.17	1.18 (0.75-1.84)	0.48	0.82	1.12 (0.71-1.75)	0.64	67	0	6	10.17	0.96 (0.63-1.47)	0.86	0.98	0.93 (0.61-1.43)	0.75	14	0	2	7.02	1.38 (0.78-2.43)	0.27	0.57	1.63 (0.9-2.94)	0.11	37	0	1	4.07	0.89 (0.46-1.73)	0.73	0.86	1.6 (0.77-3.31)	0.21	12	0	1	2.77	0.95 (0.39-2.31)	0.91	0.91	1.17 (0.42-3.25)	0.77	25	0	0	5.39
APC	591	1	0	82.45	0.56 (0.4-0.78)	0.001	0.005	0.55 (0.39-0.78)	0.001	591	1	0	82.45	0.66 (0.48-0.89)	0.007	0.05	0.68 (0.49-0.92)	0.01	183	0	0	80.26	0.54 (0.38-0.76)	0.001	0.009	0.68 (0.47-1)	0.05	730	5	2	78.91	0.5 (0.39-0.64)	<0.001	<0.001	0.65 (0.46-0.91)	0.01	344	1	1	73.62	0.55 (0.41-0.72)	<0.001	<0.001	0.67 (0.45-1.01)	0.05	386	4	1	84.27
ARID1A	40	0	0	5.57	0.74 (0.37-1.51)	0.41	0.82	1.11 (0.54-2.28)	0.77	40	0	0	5.57	0.56 (0.28-1.13)	0.11	0.47	0.72 (0.35-1.46)	0.36	14	0	0	6.14	1.24 (0.67-2.29)	0.49	0.71	1.2 (0.61-2.36)	0.59	39	0	0	4.18	0.94 (0.51-1.72)	0.84	0.86	1.05 (0.49-2.27)	0.89	22	0	0	4.68	0.91 (0.5-1.67)	0.76	0.87	1.49 (0.68-3.28)	0.32	17	0	0	3.66
ATM	51	0	2	7.38	1.07 (0.62-1.84)	0.81	0.9	1.17 (0.68-2.03)	0.57	51	0	2	7.38	1.2 (0.75-1.92)	0.45	0.96	1.24 (0.77-1.99)	0.37	20	0	1	9.21	0.9 (0.53-1.53)	0.69	0.78	0.91 (0.52-1.58)	0.74	48	0	0	5.14	0.95 (0.56-1.63)	0.86	0.86	1.33 (0.69-2.56)	0.39	25	0	0	5.32	1.07 (0.62-1.83)	0.81	0.87	2.09 (1.05-4.13)	0.03	23	0	0	4.96
BRAF	60	0	2	8.64	1.74 (1.14-2.68)	0.01	0.06	1.67 (1.08-2.57)	0.02	60	0	2	8.64	1.68 (1.14-2.48)	0.009	0.05	1.67 (1.13-2.47)	0.01	30	0	2	14.04	1.85 (1.23-2.78)	0.003	0.02	1.19 (0.76-1.87)	0.45	79	2	0	8.67	2.88 (2.11-3.93)	<0.001	<0.001	1.87 (1.22-2.88)	<0.001	56	1	0	12.13	2.27 (1.63-3.18)	<0.001	<0.001	1.66 (1.03-2.69)	0.04	23	1	0	5.17
FBXW7	97	0	1	13.65	1.03 (0.68-1.55)	0.9	0.9	1.12 (0.74-1.71)	0.59	97	0	1	13.65	1 (0.69-1.45)	0.98	0.98	1.04 (0.71-1.51)	0.85	24	0	0	10.53	0.93 (0.56-1.54)	0.78	0.83	1.14 (0.68-1.91)	0.63	85	0	4	9.53	1.37 (0.94-2)	0.1	0.17	1.8 (1.09-2.98)	0.02	47	0	3	10.64	1.15 (0.73-1.81)	0.54	0.74	1.28 (0.66-2.46)	0.47	38	0	1	8.41
GNAS	47	1	41	12.4	1.03 (0.67-1.58)	0.89	0.9	0.85 (0.55-1.32)	0.48	47	1	41	12.4	0.8 (0.53-1.2)	0.28	0.9	0.72 (0.47-1.1)	0.13	12	0	9	9.21	1.27 (0.78-2.07)	0.34	0.58	1.33 (0.8-2.2)	0.27	7	0	34	4.39	0.62 (0.32-1.2)	0.16	0.24	0.95 (0.41-2.17)	0.9	5	0	12	3.62	0.86 (0.44-1.67)	0.65	0.81	1.62 (0.69-3.81)	0.27	2	0	22	5.17
KRAS	362	6	4	51.81	0.96 (0.72-1.28)	0.77	0.9	0.98 (0.73-1.32)	0.92	362	6	4	51.81	0.99 (0.76-1.27)	0.92	0.98	1.03 (0.79-1.34)	0.81	124	1	3	56.14	1.08 (0.8-1.46)	0.62	0.75	0.94 (0.69-1.3)	0.73	412	4	10	45.61	1.37 (1.09-1.73)	0.006	0.02	1.1 (0.81-1.5)	0.55	227	3	6	50.21	1.09 (0.84-1.4)	0.53	0.74	1.11 (0.77-1.59)	0.58	185	1	4	40.95
PIK3CA	133	0	1	18.66	1.06 (0.74-1.52)	0.76	0.9	0.87 (0.6-1.26)	0.46	133	0	1	18.66	0.94 (0.68-1.32)	0.74	0.98	0.83 (0.59-1.16)	0.27	39	0	0	17.11	1.25 (0.85-1.84)	0.25	0.57	1.32 (0.89-1.94)	0.17	161	0	1	17.34	1.04 (0.77-1.41)	0.79	0.86	0.97 (0.66-1.44)	0.9	84	0	0	17.87	0.84 (0.6-1.19)	0.34	0.57	0.8 (0.49-1.3)	0.37	77	0	1	16.81
SMAD4	82	0	21	14.35	1.22 (0.83-1.79)	0.32	0.82	1.26 (0.85-1.87)	0.25	82	0	21	14.35	1.17 (0.83-1.66)	0.37	0.9	1.18 (0.83-1.68)	0.36	30	0	11	17.98	1.21 (0.83-1.78)	0.33	0.58	1.18 (0.79-1.76)	0.42	143	1	40	19.7	1.49 (1.14-1.95)	0.004	0.01	1.55 (1.09-2.22)	0.01	75	0	24	21.06	1.32 (0.97-1.79)	0.07	0.18	1.29 (0.83-2)	0.26	68	1	16	18.32
SOX9	97	0	2	13.79	1.17 (0.79-1.74)	0.44	0.82	1.19 (0.8-1.78)	0.4	97	0	2	13.79	1.05 (0.73-1.51)	0.8	0.98	1.1 (0.76-1.6)	0.6	28	0	0	12.28	0.64 (0.39-1.06)	0.08	0.27	0.73 (0.43-1.24)	0.25	76	0	5	8.67	0.63 (0.4-1.01)	0.05	0.09	0.78 (0.44-1.4)	0.41	29	0	0	6.17	0.63 (0.34-1.19)	0.16	0.34	0.34 (0.12-0.95)	0.04	47	0	5	11.21
TCF7L2	78	0	1	11	0.73 (0.43-1.21)	0.22	0.75	0.82 (0.49-1.38)	0.46	78	0	1	11	0.86 (0.56-1.33)	0.51	0.96	0.93 (0.6-1.43)	0.74	21	0	0	9.21	0.54 (0.3-0.96)	0.04	0.17	0.66 (0.35-1.21)	0.18	79	0	1	10.67	0.53 (0.31-0.91)	0.02	0.04	0.61 (0.33-1.14)	0.12	40	0	1	11.11	0.29 (0.14-0.6)	0.001	0.003	0.49 (0.22-1.08)	0.08	39	0	0	10.24
TP53	489	0	0	68.11	1.05 (0.77-1.43)	0.78	0.9	1.06 (0.77-1.44)	0.73	489	0	0	68.11	1.04 (0.79-1.36)	0.8	0.98	1 (0.75-1.32)	0.98	147	0	0	64.47	1.12 (0.81-1.53)	0.5	0.71	1.29 (0.92-1.8)	0.14	721	2	4	77.84	1.03 (0.78-1.36)	0.82	0.86	1.44 (0.97-2.15)	0.07	360	0	4	77.45	1.37 (0.99-1.9)	0.05	0.15	2.02 (1.22-3.35)	0.006	361	2	0	78.23
TRPS1	38	1	13	7.24	1.51 (0.93-2.45)	0.1	0.43	1.41 (0.86-2.3)	0.17	38	1	13	7.24	1.26 (0.8-2)	0.32	0.9	1.26 (0.8-2.01)	0.32	14	0	3	7.46	0.86 (0.46-1.58)	0.62	0.75	0.67 (0.35-1.29)	0.23	Not profiled in the MSK gene panel									Not profiled in the MSK gene panel									Not profiled in the MSK gene panel
ZFP36L2	55	0	3	8.08	1.24 (0.76-2.05)	0.39	0.82	1.21 (0.73-2.01)	0.46	55	0	3	8.08	1.07 (0.67-1.71)	0.77	0.98	1.1 (0.68-1.76)	0.71	21	0	0	9.21	1.34 (0.82-2.19)	0.24	0.57	1.5 (0.89-2.53)	0.13	Not profiled in the MSK gene panel									Not profiled in the MSK gene panel									Not profiled in the MSK gene panel
BRAF p.V600E	41	0	0	5.71	2.38 (1.5-3.79)	<0.001	0.004	2.27 (1.41-3.67)	0.001	41	0	0	5.71	2.17 (1.41-3.33)	<0.001	0.007	1.98 (1.27-3.08)	0.003	25	0	0	10.96	2.06 (1.31-3.22)	0.002	0.01	1.37 (0.82-2.27)	0.22	49	0	0	5.25	4.69 (3.27-6.73)	<0.001	<0.001	3.39 (2.01-5.71)	<0.001	40	0	0	8.51	2.89 (1.98-4.23)	<0.001	<0.001	3.07 (1.73-5.46)	<0.001	9	0	0	1.94
RAS hotspot	392	0	0	54.6	0.96 (0.72-1.28)	0.76	0.9	0.99 (0.74-1.33)	0.94	392	0	0	54.6	0.99 (0.76-1.27)	0.91	0.98	1.04 (0.8-1.36)	0.75	132	0	0	57.89	1.03 (0.76-1.4)	0.83	0.83	0.98 (0.72-1.35)	0.91	447	0	0	47.86	1.52 (1.21-1.91)	<0.001	0.001	1.26 (0.93-1.72)	0.14	248	0	0	52.77	1.16 (0.9-1.5)	0.26	0.49	1.16 (0.81-1.66)	0.41	199	0	0	42.89
[truncated: 5 more columns]

## Sheet: Supp. Table 5
Supplementary Table 5. Univariable and multivariable survival Cox regression models of 5-year survival in each cohort according to co-occurring gene mutations.
The reference group is cancers without mutations in the respective genes;
*Co-mutated: amount of patients with mutations in gene 1 and gene 2;
†Total mutated: amount of patients with mutations in either gene 1 and/or gene 2.
		Sweden locoregional cohort - overall survival							Sweden locoregional cohort - recurrence free survival							Sweden metastatic cohort - overall survival							MSK metastatic total cohort - overall survival							MSK no-metastasectomy cohort - overall survival							MSK metastasectomy cohort - overall survival
				Univariable			Multivariable				Univariable			Multivariable				Univariable			Multivariable				Univariable			Multivariable				Univariable			Multivariable				Univariable			Multivariable
Gene 1	Gene 2	Co-mutated*	Total mutated†	HR (95% CI)	p-value	Adjusted p-value	HR (95% CI)	p-value	Co-mutated*	Total mutated†	HR (95% CI)	p-value	Adjusted p-value	HR (95% CI)	p-value	Co-mutated*	Total mutated†	HR (95% CI)	p-value	Adjusted p-value	HR (95% CI)	p-value	Co-mutated*	Total mutated†	HR (95% CI)	p-value	Adjusted p-value	HR (95% CI)	p-value	Co-mutated*	Total mutated†	HR (95% CI)	p-value	Adjusted p-value	HR (95% CI)	p-value	Co-mutated*	Total mutated†	HR (95% CI)	p-value	Adjusted p-value	HR (95% CI)	p-value
AMER1	KRAS	50	385	1.13 (0.65-1.96)	0.66	0.89	1.09 (0.62-1.91)	0.76	50	385	0.92 (0.54-1.55)	0.75	0.97	0.92 (0.53-1.55)	0.72	11	128	1.04 (0.5-2.15)	0.92	0.92	1.21 (0.57-2.58)	0.62	26	427	0.85 (0.35-2.08)	0.72	0.95	1.74 (0.62-4.84)	0.29	9	233	2.1 (0.77-5.71)	0.15	0.39	2.67 (0.8-8.86)	0.11	17	194	0.87 (0.12-6.42)	0.89	1	0.65 (0.09-5)	0.68
AMER1	PIK3CA	22	178	1.46 (0.71-2.97)	0.3	0.82	1.07 (0.52-2.21)	0.86	22	178	1.09 (0.54-2.21)	0.81	0.97	1.09 (0.42-1.78)	0.7	7	46	1.77 (0.78-4.03)	0.17	0.37	2.11 (0.89-5)	0.09	6	192	0.46 (0.06-3.29)	0.44	0.7	2.44 (0.33-17.88)	0.38	1	95	NA (NA-NA)	NA	NA	NA (NA-NA)	NA	5	97	1.77 (0.24-12.82)	0.57	0.83	2.75 (0.34-22.07)	0.34
AMER1	RAS hotspot	50	409	1.2 (0.7-2.04)	0.51	0.89	1.14 (0.66-1.97)	0.65	50	409	0.99 (0.59-1.65)	0.97	0.97	0.99 (0.58-1.66)	0.95	12	134	1.12 (0.56-2.25)	0.74	0.87	1.33 (0.64-2.74)	0.44	30	454	1.13 (0.53-2.41)	0.76	0.95	2.18 (0.93-5.11)	0.07	10	250	1.57 (0.58-4.27)	0.38	0.59	1.79 (0.54-5.9)	0.34	20	204	2.71 (0.81-9)	0.1	0.29	2.36 (0.67-8.32)	0.18
APC	FBXW7	89	600	0.64 (0.39-1.05)	0.08	0.33	0.67 (0.41-1.12)	0.13	89	600	0.71 (0.45-1.12)	0.14	0.66	0.71 (0.47-1.18)	0.21	22	185	0.53 (0.29-0.97)	0.04	0.15	0.8 (0.42-1.5)	0.48	75	745	0.74 (0.48-1.16)	0.19	0.36	1.32 (0.74-2.36)	0.35	40	352	0.67 (0.39-1.15)	0.14	0.39	0.93 (0.44-2)	0.86	35	393	1.76 (0.75-4.12)	0.2	0.36	2.15 (0.77-5.99)	0.14
APC	KRAS	317	643	0.55 (0.36-0.84)	0.005	0.04	0.58 (0.38-0.89)	0.01	317	643	0.61 (0.42-0.9)	0.01	0.08	0.61 (0.45-0.98)	0.04	112	196	0.62 (0.41-0.94)	0.03	0.12	0.8 (0.51-1.26)	0.34	333	818	0.67 (0.48-0.93)	0.02	0.06	0.75 (0.48-1.16)	0.19	176	399	0.63 (0.43-0.91)	0.01	0.05	0.79 (0.47-1.33)	0.38	157	419	1.01 (0.45-2.25)	0.98	1	0.77 (0.31-1.88)	0.56
APC	PIK3CA	113	612	0.62 (0.39-1)	0.05	0.28	0.52 (0.32-0.83)	0.007	113	612	0.64 (0.41-1)	0.05	0.28	0.64 (0.37-0.91)	0.02	31	191	0.66 (0.39-1.12)	0.12	0.28	0.9 (0.52-1.57)	0.71	136	760	0.53 (0.36-0.79)	0.001	0.009	0.66 (0.39-1.09)	0.11	67	362	0.48 (0.31-0.75)	0.001	0.02	0.55 (0.29-1.04)	0.06	69	398	1.03 (0.45-2.37)	0.95	1	1.18 (0.46-3.02)	0.73
APC	SMAD4	61	613	0.63 (0.35-1.13)	0.12	0.44	0.64 (0.35-1.15)	0.13	61	613	0.76 (0.45-1.27)	0.29	0.96	0.76 (0.46-1.32)	0.36	24	189	0.61 (0.35-1.08)	0.09	0.25	0.74 (0.41-1.33)	0.31	106	773	0.61 (0.4-0.93)	0.02	0.06	0.76 (0.43-1.34)	0.34	50	370	0.61 (0.37-0.99)	0.04	0.16	0.59 (0.29-1.22)	0.15	56	403	1.05 (0.43-2.6)	0.91	1	1.26 (0.46-3.47)	0.66
APC	SOX9	85	604	0.69 (0.42-1.13)	0.14	0.46	0.68 (0.41-1.13)	0.14	85	604	0.72 (0.46-1.14)	0.16	0.66	0.72 (0.49-1.23)	0.28	26	185	0.37 (0.21-0.68)	0.001	0.02	0.52 (0.27-0.98)	0.04	68	743	0.36 (0.21-0.63)	<0.001	0.005	0.52 (0.26-1.04)	0.06	25	349	0.36 (0.17-0.75)	0.007	0.05	0.22 (0.06-0.72)	0.01	43	394	1 (0.39-2.58)	1	1	1.41 (0.49-4.02)	0.52
APC	TCF7L2	77	593	0.45 (0.25-0.8)	0.007	0.04	0.49 (0.27-0.89)	0.02	77	593	0.61 (0.37-1)	0.05	0.28	0.61 (0.41-1.11)	0.12	21	183	0.34 (0.18-0.65)	0.001	0.02	0.49 (0.24-0.98)	0.04	72	601	0.27 (0.14-0.51)	<0.001	0.002	0.37 (0.17-0.82)	0.01	37	273	0.17 (0.07-0.4)	<0.001	0.001	0.29 (0.11-0.78)	0.01	35	328	0.89 (0.28-2.82)	0.85	1	0.53 (0.12-2.41)	0.41
APC	TP53	406	675	0.61 (0.36-1.06)	0.08	0.33	0.64 (0.37-1.12)	0.12	406	675	0.77 (0.46-1.29)	0.32	0.96	0.77 (0.48-1.36)	0.42	118	212	0.46 (0.27-0.79)	0.004	0.03	0.54 (0.3-0.97)	0.04	572	886	0.48 (0.31-0.74)	<0.001	0.009	0.97 (0.55-1.74)	0.93	264	441	0.75 (0.46-1.21)	0.23	0.53	1.16 (0.6-2.24)	0.67	308	445	0.36 (0.14-0.92)	0.03	0.14	0.47 (0.13-1.63)	0.23
APC	RAS hotspot	336	648	0.51 (0.33-0.77)	0.001	0.01	0.54 (0.35-0.83)	0.005	336	648	0.59 (0.4-0.87)	0.007	0.08	0.59 (0.44-0.96)	0.03	118	197	0.59 (0.38-0.9)	0.01	0.06	0.81 (0.51-1.28)	0.37	364	818	0.73 (0.52-1.01)	0.06	0.15	0.83 (0.53-1.28)	0.39	193	400	0.65 (0.45-0.94)	0.02	0.09	0.82 (0.49-1.37)	0.45	171	418	1.18 (0.54-2.58)	0.68	0.91	1.01 (0.42-2.41)	0.98
ATM	KRAS	41	378	1.06 (0.57-1.99)	0.85	0.94	1.24 (0.66-2.32)	0.51	41	378	1.11 (0.64-1.93)	0.71	0.97	1.11 (0.7-2.14)	0.48	14	131	0.91 (0.47-1.77)	0.78	0.89	1.01 (0.49-2.06)	0.99	26	438	1.08 (0.51-2.32)	0.83	0.95	1.19 (0.47-3)	0.71	13	242	1.3 (0.6-2.79)	0.5	0.69	2.54 (0.96-6.69)	0.06	13	196	NA (NA-NA)	NA	NA	NA (NA-NA)	NA
ATM	RAS hotspot	40	403	1.19 (0.65-2.17)	0.58	0.89	1.36 (0.74-2.51)	0.32	40	403	1.25 (0.73-2.15)	0.41	0.97	1.25 (0.8-2.38)	0.25	15	137	0.96 (0.51-1.82)	0.91	0.92	1.1 (0.55-2.18)	0.79	25	470	1.04 (0.46-2.37)	0.92	0.95	1.6 (0.63-4.04)	0.32	12	261	1.27 (0.56-2.91)	0.57	0.71	2.58 (0.98-6.8)	0.06	13	209	NA (NA-NA)	NA	NA	NA (NA-NA)	NA
BRAF	RNF43	10	73	4.15 (1.94-8.86)	<0.001	0.008	3.25 (1.49-7.09)	0.003	10	73	3.47 (1.63-7.38)	0.001	0.04	3.47 (1.53-7.11)	0.002	9	33	2.81 (1.41-5.59)	0.003	0.03	1.33 (0.63-2.81)	0.46	11	104	2.81 (1.25-6.33)	0.01	0.04	2.3 (0.82-6.51)	0.12	9	74	1.61 (0.66-3.93)	0.29	0.57	1.69 (0.51-5.56)	0.39	2	30	NA (NA-NA)	NA	NA	NA (NA-NA)	NA
FBXW7	KRAS	50	415	0.86 (0.45-1.61)	0.63	0.89	1.12 (0.59-2.12)	0.73	50	415	0.91 (0.53-1.57)	0.74	0.97	0.91 (0.62-1.87)	0.79	14	135	0.79 (0.39-1.58)	0.5	0.72	0.89 (0.44-1.84)	0.76	46	455	1.9 (1.15-3.15)	0.01	0.04	1.84 (0.98-3.48)	0.06	30	247	1.23 (0.66-2.29)	0.51	0.69	1.22 (0.54-2.77)	0.64	16	208	4.7 (1.94-11.4)	<0.001	0.006	4.01 (1.4-11.52)	0.01
FBXW7	PIK3CA	25	205	0.62 (0.23-1.69)	0.35	0.82	0.57 (0.21-1.55)	0.27	25	205	0.69 (0.31-1.57)	0.38	0.96	0.69 (0.28-1.45)	0.28	4	59	NA (NA-NA)	NA	NA	NA (NA-NA)	NA	23	223	2.2 (1.23-3.94)	0.008	0.04	5.74 (2.89-11.4)	<0.001	14	117	1.75 (0.82-3.75)	0.15	0.39	4.03 (1.56-10.4)	0.004	9	106	5.25 (2.08-13.28)	<0.001	0.006	10.64 (3.21-35.29)	<0.001
FBXW7	TP53	61	525	1.11 (0.64-1.93)	0.7	0.89	1.26 (0.72-2.21)	0.42	61	525	0.99 (0.59-1.65)	0.96	0.97	0.99 (0.59-1.69)	1	13	158	1.13 (0.57-2.22)	0.72	0.87	1.81 (0.89-3.65)	0.1	68	740	1.43 (0.9-2.27)	0.13	0.28	2.86 (1.52-5.39)	0.001	37	370	1.64 (0.94-2.87)	0.08	0.28	2.86 (1.27-6.43)	0.01	31	370	1.74 (0.75-4.07)	0.2	0.36	1.91 (0.64-5.65)	0.24
FBXW7	RAS hotspot	52	437	0.88 (0.48-1.63)	0.69	0.89	1.12 (0.6-2.07)	0.72	52	437	0.95 (0.56-1.61)	0.85	0.97	0.95 (0.65-1.91)	0.69	15	141	0.83 (0.43-1.62)	0.58	0.77	0.89 (0.44-1.78)	0.73	50	482	2.18 (1.36-3.49)	0.001	0.009	2.06 (1.11-3.84)	0.02	34	261	1.32 (0.75-2.31)	0.33	0.57	1.34 (0.61-2.91)	0.47	16	221	5.55 (2.25-13.7)	0.0002	0.006	4.94 (1.69-14.45)	0.003
KRAS	PIK3CA	97	404	0.98 (0.62-1.54)	0.92	0.96	0.84 (0.52-1.33)	0.45	97	404	0.82 (0.53-1.26)	0.37	0.96	0.82 (0.48-1.16)	0.19	23	141	1.2 (0.71-2.03)	0.5	0.72	1.12 (0.66-1.9)	0.69	100	477	1.03 (0.68-1.57)	0.9	0.95	0.82 (0.47-1.42)	0.48	51	263	0.75 (0.46-1.22)	0.24	0.53	0.67 (0.33-1.33)	0.25	49	214	1.79 (0.77-4.16)	0.17	0.36	1.48 (0.58-3.81)	0.41
KRAS	SMAD4	53	397	1.09 (0.63-1.89)	0.76	0.9	1.15 (0.65-2.01)	0.63	53	397	1.1 (0.68-1.8)	0.69	0.97	1.1 (0.68-1.85)	0.65	20	135	1.17 (0.68-2.02)	0.57	0.77	1.06 (0.59-1.9)	0.84	74	486	1.47 (0.93-2.32)	0.1	0.23	1.25 (0.66-2.35)	0.49	39	266	1.1 (0.65-1.86)	0.73	0.84	0.9 (0.38-2.15)	0.81	35	220	2.68 (1.1-6.56)	0.03	0.14	2.34 (0.87-6.27)	0.09
KRAS	SOX9	62	403	1.19 (0.72-1.96)	0.49	0.89	1.12 (0.68-1.86)	0.65	62	403	1.11 (0.71-1.75)	0.64	0.97	1.11 (0.71-1.78)	0.61	20	133	0.79 (0.45-1.4)	0.42	0.72	0.81 (0.45-1.45)	0.47	44	448	1.03 (0.57-1.86)	0.92	0.95	1.56 (0.74-3.29)	0.24	18	241	0.93 (0.43-1.99)	0.85	0.88	1 (0.3-3.33)	0.99	26	207	2.43 (0.93-6.32)	0.07	0.25	2.48 (0.88-7)	0.09
KRAS	TCF7L2	49	397	0.78 (0.42-1.46)	0.44	0.89	0.91 (0.48-1.71)	0.76	49	397	1.01 (0.61-1.69)	0.95	0.97	1.01 (0.68-1.9)	0.64	16	130	0.48 (0.23-1.01)	0.05	0.16	0.51 (0.24-1.08)	0.08	39	373	0.57 (0.25-1.3)	0.18	0.36	0.29 (0.09-0.93)	0.04	22	202	0.22 (0.07-0.7)	0.01	0.05	0.23 (0.05-0.96)	0.04	17	171	1.87 (0.56-6.26)	0.31	0.5	0.67 (0.09-5.08)	0.69
KRAS	TP53	210	647	1.08 (0.62-1.86)	0.79	0.9	1.03 (0.6-1.8)	0.91	210	647	1.06 (0.65-1.71)	0.81	0.97	1.06 (0.61-1.63)	0.99	70	202	1.3 (0.76-2.24)	0.34	0.66	1.29 (0.73-2.29)	0.38	263	876	0.95 (0.62-1.46)	0.82	0.95	1.18 (0.65-2.13)	0.59	152	438	1.06 (0.65-1.76)	0.81	0.88	2.04 (0.9-4.65)	0.09	111	438	0.67 (0.3-1.53)	0.35	0.53	0.42 (0.16-1.08)	0.07
NRAS	PCBP1	9	50	1.25 (0.4-3.92)	0.7	0.89	2.59 (0.81-8.31)	0.11	9	50	1.4 (0.52-3.77)	0.5	0.97	1.4 (1.06-7.98)	0.04	3	12	NA (NA-NA)	NA	NA	NA (NA-NA)	NA	Not profiled in the MSK gene panel							Not profiled in the MSK gene panel							Not profiled in the MSK gene panel
PIK3CA	SOX9	24	206	1.6 (0.82-3.15)	0.17	0.51	1.26 (0.64-2.5)	0.51	24	206	1.33 (0.7-2.52)	0.38	0.96	1.33 (0.61-2.21)	0.66	6	61	0.3 (0.07-1.22)	0.09	0.25	0.31 (0.07-1.27)	0.1	20	217	0.58 (0.21-1.55)	0.27	0.48	2.25 (0.81-6.29)	0.12	6	107	0.54 (0.08-3.88)	0.54	0.7	2.56 (0.34-19.2)	0.36	14	110	1.89 (0.58-6.09)	0.29	0.49	2.45 (0.7-8.59)	0.16
PIK3CA	TP53	65	557	1.18 (0.68-2.03)	0.55	0.89	0.99 (0.57-1.73)	0.98	65	557	1.03 (0.62-1.69)	0.92	0.97	1.03 (0.51-1.4)	0.52	17	169	1.59 (0.88-2.88)	0.12	0.28	2.03 (1.09-3.77)	0.03	93	791	1.08 (0.7-1.67)	0.71	0.95	1.5 (0.85-2.65)	0.16	50	394	1.25 (0.76-2.07)	0.37	0.59	1.81 (0.88-3.72)	0.11	43	397	1.03 (0.44-2.42)	0.94	1	1.03 (0.41-2.59)	0.95
PIK3CA	RAS hotspot	102	423	0.99 (0.63-1.55)	0.96	0.96	0.86 (0.55-1.36)	0.52	102	423	0.88 (0.58-1.33)	0.55	0.97	0.88 (0.53-1.25)	0.36	26	145	1.21 (0.74-1.99)	0.45	0.72	1.19 (0.72-1.98)	0.5	102	506	1.12 (0.73-1.7)	0.61	0.93	0.92 (0.53-1.58)	0.76	52	280	0.78 (0.48-1.26)	0.31	0.57	0.72 (0.37-1.41)	0.34	50	226	2.09 (0.88-4.96)	0.09	0.29	1.82 (0.69-4.77)	0.23
RNF43	BRAF p.V600E	9	55	3.96 (1.75-8.97)	<0.001	0.01	4.13 (1.78-9.54)	<0.001	9	55	3.2 (1.42-7.21)	0.005	0.08	3.2 (1.53-8.04)	0.003	8	29	2.92 (1.41-6.05)	0.004	0.03	1.66 (0.76-3.63)	0.2	11	72	2.78 (1.24-6.26)	0.01	0.04	2.42 (0.86-6.83)	0.09	9	57	1.59 (0.65-3.86)	0.31	0.57	1.8 (0.55-5.94)	0.33	2	15	NA (NA-NA)	NA	NA	NA (NA-NA)	NA
SMAD2	SMAD3	12	35	0.97 (0.31-3.05)	0.96	0.96	0.81 (0.25-2.55)	0.71	12	35	0.75 (0.24-2.34)	0.62	0.97	0.75 (0.21-2.1)	0.49	3	14	NA (NA-NA)	NA	NA	NA (NA-NA)	NA	15	51	1.05 (0.39-2.82)	0.92	0.95	0.62 (0.08-4.5)	0.64	6	23	1.3 (0.48-3.49)	0.6	0.72	0.98 (0.13-7.33)	0.98	9	28	NA (NA-NA)	NA	NA	NA (NA-NA)	NA
SMAD4	RAS hotspot	58	416	1.11 (0.66-1.88)	0.69	0.89	1.2 (0.7-2.04)	0.51	58	416	1.18 (0.74-1.87)	0.48	0.97	1.18 (0.76-1.95)	0.41	21	141	1.07 (0.62-1.85)	0.81	0.89	0.98 (0.54-1.78)	0.95	80	511	1.64 (1.06-2.53)	0.03	0.08	1.35 (0.73-2.49)	0.34	43	280	1.18 (0.72-1.94)	0.51	0.69	0.92 (0.41-2.08)	0.84	37	231	3.06 (1.23-7.66)	0.02	0.14	3.27 (1.22-8.77)	0.02
SOX9	RAS hotspot	67	422	1.14 (0.7-1.87)	0.59	0.89	1.08 (0.66-1.78)	0.76	67	422	1.08 (0.69-1.69)	0.73	0.97	1.08 (0.7-1.74)	0.67	20	140	0.77 (0.43-1.37)	0.37	0.68	0.8 (0.44-1.45)	0.46	46	477	1.11 (0.63-1.96)	0.72	0.95	1.57 (0.74-3.32)	0.24	19	258	1 (0.49-2.05)	1	1	1.01 (0.31-3.36)	0.98	27	219	2.66 (1.01-7.04)	0.05	0.21	2.75 (0.97-7.77)	0.06
TCF7L2	RAS hotspot	51	419	0.74 (0.39-1.38)	0.34	0.82	0.86 (0.46-1.62)	0.64	51	419	0.98 (0.58-1.63)	0.93	0.97	0.98 (0.66-1.87)	0.68	17	136	0.45 (0.22-0.93)	0.03	0.12	0.51 (0.24-1.07)	0.08	40	399	0.64 (0.28-1.47)	0.3	0.51	0.33 (0.1-1.08)	0.07	24	217	0.22 (0.07-0.71)	0.01	0.05	0.23 (0.05-0.98)	0.05	16	182	2.38 (0.7-8.11)	0.17	0.36	0.99 (0.13-7.67)	0.99
TP53	RAS hotspot	223	658	1.09 (0.61-1.97)	0.76	0.9	1.07 (0.59-1.93)	0.83	223	658	1.13 (0.67-1.89)	0.65	0.97	1.13 (0.65-1.85)	0.73	73	206	1.22 (0.69-2.15)	0.5	0.72	1.28 (0.7-2.34)	0.43	286	884	0.99 (0.63-1.55)	0.96	0.96	1.49 (0.78-2.84)	0.22	166	442	1.06 (0.63-1.78)	0.83	0.88	2.3 (0.96-5.49)	0.06	120	442	0.83 (0.34-2.04)	0.69	0.91	0.6 (0.22-1.65)	0.32

## Sheet: Supp. Table 6
Supplementary Table 6. Univariable and multivariable survival Cox regression models of 5-year survival in each cohort according to co-occurring gene mutations and copy number.
The reference group is cancers without mutations or copy number in the respective genes;
*Co-altered: amount of patients with mutations or copy number in gene 1 and gene 2;
†Total altered: amount of patients with mutations or copy number in either gene 1 and/or gene 2.
		Sweden locoregional cohort - overall survival							Sweden locoregional cohort - recurrence free survival							Sweden metastatic cohort - overall survival							MSK metastatic total cohort - overall survival							MSK no-metastasectomy cohort - overall survival							MSK metastasectomy cohort - overall survival
				Univariable			Multivariable				Univariable			Multivariable				Univariable			Multivariable				Univariable			Multivariable				Univariable			Multivariable				Univariable			Multivariable
Gene 1	Gene 2	Co-altered*	Total altered†	HR (95% CI)	p-value	Adjusted p-value	HR (95% CI)	p-value	Co-altered*	Total altered†	HR (95% CI)	p-value	Adjusted p-value	HR (95% CI)	p-value	Co-altered*	Total altered†	HR (95% CI)	p-value	Adjusted p-value	HR (95% CI)	p-value	Co-altered*	Total altered†	HR (95% CI)	p-value	Adjusted p-value	HR (95% CI)	p-value	Co-altered*	Total altered†	HR (95% CI)	p-value	Adjusted p-value	HR (95% CI)	p-value	Co-altered*	Total altered†	HR (95% CI)	p-value	Adjusted p-value	HR (95% CI)	p-value
AMER1	KRAS	53	392	1.13 (0.66-1.92)	0.66	0.89	1.13 (0.65-1.95)	0.67	53	392	0.98 (0.59-1.61)	0.93	0.97	0.98 (0.6-1.67)	1	13	131	1.19 (0.61-2.31)	0.61	0.69	1.31 (0.66-2.62)	0.45	26	438	0.85 (0.35-2.08)	0.73	0.99	1.72 (0.62-4.79)	0.3	9	240	2.06 (0.76-5.61)	0.16	0.39	2.58 (0.78-8.58)	0.12	17	198	0.89 (0.12-6.57)	0.91	1	0.68 (0.09-5.23)	0.71
AMER1	PIK3CA	22	185	1.46 (0.71-2.98)	0.3	0.79	1.07 (0.52-2.22)	0.85	22	185	1.09 (0.54-2.22)	0.81	0.97	1.09 (0.43-1.79)	0.71	7	48	1.79 (0.79-4.06)	0.16	0.35	2.14 (0.9-5.06)	0.08	6	194	0.46 (0.06-3.29)	0.44	0.7	2.41 (0.33-17.67)	0.39	1	96	NA (NA-NA)	NA	NA	NA (NA-NA)	NA	5	98	NA (NA-NA)	NA	NA	NA (NA-NA)	NA
AMER1	RAS hotspot	53	412	1.2 (0.71-2.03)	0.49	0.89	1.19 (0.7-2.03)	0.53	53	412	1.04 (0.64-1.7)	0.88	0.97	1.04 (0.64-1.76)	0.81	14	134	1.25 (0.66-2.36)	0.49	0.66	1.44 (0.74-2.81)	0.28	30	455	1.13 (0.53-2.41)	0.76	0.99	2.15 (0.92-5.05)	0.08	10	251	1.56 (0.57-4.24)	0.39	0.54	1.76 (0.53-5.81)	0.35	20	204	2.71 (0.81-9)	0.1	0.32	2.36 (0.67-8.32)	0.18
APC	FBXW7	90	600	0.63 (0.38-1.03)	0.07	0.33	0.67 (0.4-1.12)	0.12	90	600	0.7 (0.45-1.1)	0.12	0.57	0.7 (0.47-1.18)	0.2	22	185	0.53 (0.29-0.97)	0.04	0.15	0.8 (0.42-1.5)	0.48	77	749	0.75 (0.48-1.16)	0.2	0.38	1.28 (0.71-2.27)	0.41	41	355	0.69 (0.4-1.17)	0.17	0.39	0.92 (0.43-1.97)	0.83	36	394	1.66 (0.71-3.88)	0.25	0.5	1.97 (0.72-5.42)	0.19
APC	KRAS	321	643	0.54 (0.35-0.82)	0.004	0.03	0.57 (0.37-0.88)	0.01	321	643	0.62 (0.42-0.9)	0.01	0.08	0.62 (0.45-0.99)	0.04	115	196	0.62 (0.41-0.95)	0.03	0.12	0.79 (0.51-1.24)	0.31	340	823	0.67 (0.47-0.93)	0.02	0.05	0.74 (0.47-1.14)	0.17	180	402	0.62 (0.43-0.9)	0.01	0.05	0.77 (0.46-1.29)	0.33	160	421	0.98 (0.44-2.18)	0.97	1	0.78 (0.32-1.91)	0.59
APC	PIK3CA	114	612	0.62 (0.38-0.99)	0.04	0.22	0.51 (0.32-0.83)	0.006	114	612	0.63 (0.41-0.99)	0.04	0.26	0.63 (0.37-0.9)	0.02	31	191	0.66 (0.39-1.12)	0.12	0.28	0.9 (0.52-1.57)	0.71	137	762	0.54 (0.36-0.79)	0.002	0.007	0.65 (0.39-1.08)	0.1	67	363	0.47 (0.3-0.74)	0.001	0.02	0.55 (0.29-1.04)	0.06	70	399	1.07 (0.47-2.43)	0.87	1	1.14 (0.45-2.92)	0.78
APC	SMAD4	76	619	0.64 (0.36-1.11)	0.11	0.4	0.66 (0.38-1.17)	0.15	76	619	0.74 (0.45-1.22)	0.24	0.88	0.74 (0.47-1.28)	0.32	32	192	0.65 (0.38-1.1)	0.11	0.28	0.8 (0.46-1.4)	0.44	134	787	0.71 (0.48-1.05)	0.09	0.19	0.99 (0.59-1.67)	0.97	66	379	0.69 (0.44-1.07)	0.1	0.29	0.82 (0.43-1.56)	0.54	68	408	1.27 (0.51-3.16)	0.61	0.93	1.63 (0.58-4.62)	0.36
APC	SOX9	86	605	0.71 (0.44-1.15)	0.16	0.51	0.71 (0.43-1.16)	0.17	86	605	0.73 (0.47-1.15)	0.18	0.74	0.73 (0.5-1.25)	0.32	26	185	0.37 (0.21-0.68)	0.001	0.01	0.52 (0.27-0.98)	0.04	73	745	0.33 (0.19-0.57)	<0.001	0.001	0.49 (0.24-0.98)	0.04	25	350	0.36 (0.17-0.75)	0.006	0.05	0.22 (0.06-0.72)	0.01	48	395	0.86 (0.33-2.22)	0.75	0.98	1.18 (0.42-3.32)	0.76
APC	TCF7L2	77	594	0.46 (0.25-0.82)	0.008	0.05	0.5 (0.28-0.91)	0.02	77	594	0.61 (0.37-1.01)	0.06	0.33	0.61 (0.41-1.12)	0.13	21	183	0.34 (0.18-0.65)	0.001	0.01	0.49 (0.24-0.98)	0.04	72	603	0.26 (0.14-0.51)	<0.001	0.001	0.36 (0.17-0.8)	0.01	37	274	0.17 (0.07-0.39)	<0.001	0.001	0.29 (0.11-0.77)	0.01	35	329	0.86 (0.27-2.71)	0.8	0.98	0.51 (0.11-2.34)	0.39
APC	TP53	406	675	0.61 (0.36-1.06)	0.08	0.33	0.64 (0.37-1.12)	0.12	406	675	0.77 (0.46-1.29)	0.32	0.96	0.77 (0.48-1.36)	0.42	118	212	0.46 (0.27-0.79)	0.004	0.03	0.54 (0.3-0.97)	0.04	577	887	0.49 (0.32-0.76)	0.001	0.007	0.97 (0.54-1.76)	0.92	268	442	0.74 (0.45-1.2)	0.22	0.44	1.16 (0.59-2.29)	0.67	309	445	0.36 (0.14-0.91)	0.03	0.16	0.47 (0.13-1.62)	0.23
APC	RAS hotspot	336	648	0.51 (0.33-0.77)	0.001	0.01	0.54 (0.35-0.83)	0.005	336	648	0.59 (0.4-0.87)	0.007	0.08	0.59 (0.44-0.96)	0.03	118	197	0.59 (0.38-0.9)	0.01	0.06	0.81 (0.51-1.28)	0.37	364	820	0.72 (0.52-1)	0.05	0.12	0.82 (0.53-1.26)	0.36	193	401	0.65 (0.45-0.94)	0.02	0.09	0.82 (0.49-1.37)	0.45	171	419	1.13 (0.52-2.48)	0.75	0.98	0.97 (0.41-2.32)	0.95
ATM	KRAS	42	383	1.02 (0.54-1.9)	0.96	0.96	1.2 (0.64-2.25)	0.58	42	383	1.09 (0.63-1.9)	0.76	0.97	1.09 (0.69-2.14)	0.49	14	135	0.92 (0.47-1.79)	0.81	0.86	0.97 (0.48-1.99)	0.94	28	446	1 (0.47-2.14)	0.99	0.99	1.19 (0.47-2.99)	0.71	13	248	1.29 (0.6-2.76)	0.52	0.66	2.49 (0.94-6.55)	0.07	15	198	NA (NA-NA)	NA	NA	NA (NA-NA)	NA
ATM	RAS hotspot	41	404	1.15 (0.63-2.1)	0.66	0.89	1.34 (0.73-2.46)	0.35	41	404	1.22 (0.71-2.1)	0.47	0.97	1.22 (0.78-2.34)	0.28	15	138	0.97 (0.51-1.83)	0.92	0.92	1.09 (0.55-2.16)	0.81	25	470	1.04 (0.46-2.37)	0.92	0.99	1.6 (0.63-4.04)	0.32	12	261	1.27 (0.56-2.91)	0.57	0.68	2.58 (0.98-6.8)	0.06	13	209	NA (NA-NA)	NA	NA	NA (NA-NA)	NA
BRAF	RNF43	11	76	4.65 (2.28-9.49)	<0.001	0.001	3.65 (1.74-7.61)	0.001	11	76	3.93 (1.94-7.97)	<0.001	0.005	3.93 (1.81-7.69)	<0.001	10	35	3.1 (1.6-5.98)	0.001	0.01	1.44 (0.7-2.97)	0.32	12	107	2.67 (1.18-6)	0.02	0.05	2.24 (0.79-6.33)	0.13	9	75	1.61 (0.66-3.92)	0.3	0.45	1.69 (0.51-5.56)	0.39	3	32	NA (NA-NA)	NA	NA	NA (NA-NA)	NA
FBXW7	KRAS	50	420	0.84 (0.45-1.58)	0.59	0.89	1.1 (0.58-2.09)	0.77	50	420	0.91 (0.53-1.58)	0.75	0.97	0.91 (0.63-1.89)	0.77	14	138	0.8 (0.4-1.6)	0.52	0.66	0.87 (0.42-1.8)	0.72	49	466	1.91 (1.17-3.12)	0.01	0.04	1.79 (0.95-3.38)	0.07	32	254	1.26 (0.69-2.3)	0.45	0.6	1.19 (0.52-2.69)	0.68	17	212	4.51 (1.85-10.97)	0.001	0.007	3.71 (1.31-10.51)	0.01
FBXW7	PIK3CA	26	206	0.6 (0.22-1.61)	0.31	0.79	0.55 (0.2-1.5)	0.25	26	206	0.66 (0.29-1.5)	0.32	0.96	0.66 (0.27-1.4)	0.25	4	59	NA (NA-NA)	NA	NA	NA (NA-NA)	NA	25	226	2.25 (1.28-3.94)	0.005	0.02	4.69 (2.36-9.3)	<0.001	16	118	1.68 (0.82-3.43)	0.15	0.39	3.07 (1.2-7.89)	0.02	9	108	5.35 (2.12-13.56)	<0.001	0.006	10.56 (3.19-35.04)	<0.001
FBXW7	TP53	62	525	1.09 (0.63-1.9)	0.75	0.9	1.26 (0.72-2.2)	0.43	62	525	0.97 (0.58-1.62)	0.9	0.97	0.97 (0.58-1.67)	0.96	13	158	1.13 (0.57-2.22)	0.72	0.79	1.81 (0.89-3.65)	0.1	72	744	1.53 (0.97-2.4)	0.07	0.16	2.73 (1.45-5.13)	0.002	40	374	1.74 (1.01-2.99)	0.05	0.2	2.79 (1.24-6.27)	0.01	32	370	1.68 (0.72-3.93)	0.23	0.49	1.78 (0.61-5.23)	0.29
FBXW7	RAS hotspot	52	438	0.88 (0.48-1.62)	0.68	0.89	1.12 (0.6-2.07)	0.72	52	438	0.95 (0.56-1.61)	0.84	0.97	0.95 (0.65-1.9)	0.7	15	141	0.83 (0.43-1.62)	0.58	0.68	0.89 (0.44-1.78)	0.73	52	484	2.17 (1.36-3.45)	0.001	0.007	2.02 (1.08-3.75)	0.03	35	263	1.36 (0.79-2.34)	0.27	0.45	1.33 (0.61-2.89)	0.48	17	221	5.21 (2.11-12.86)	<0.001	0.006	4.4 (1.53-12.67)	0.006
KRAS	PIK3CA	98	408	0.95 (0.6-1.5)	0.83	0.9	0.82 (0.51-1.3)	0.4	98	408	0.82 (0.53-1.26)	0.36	0.96	0.82 (0.48-1.17)	0.21	23	144	1.21 (0.72-2.06)	0.47	0.66	1.09 (0.64-1.87)	0.75	100	488	1.04 (0.68-1.58)	0.86	0.99	0.82 (0.47-1.42)	0.47	51	269	0.74 (0.45-1.2)	0.22	0.44	0.65 (0.33-1.3)	0.23	49	219	1.92 (0.82-4.48)	0.13	0.38	1.56 (0.6-4.02)	0.36
KRAS	SMAD4	64	411	1.11 (0.66-1.85)	0.7	0.89	1.18 (0.7-1.99)	0.53	64	411	1.09 (0.69-1.73)	0.71	0.97	1.09 (0.71-1.81)	0.61	25	144	1.26 (0.76-2.09)	0.37	0.61	1.18 (0.69-2.03)	0.55	96	514	1.89 (1.28-2.79)	0.001	0.007	1.78 (1.03-3.06)	0.04	53	282	1.45 (0.94-2.24)	0.1	0.29	1.51 (0.75-3.02)	0.24	43	232	3.02 (1.28-7.12)	0.01	0.06	2.75 (1.08-6.97)	0.03
KRAS	SOX9	62	409	1.18 (0.72-1.95)	0.51	0.89	1.12 (0.67-1.86)	0.66	62	409	1.13 (0.72-1.77)	0.6	0.97	1.13 (0.73-1.82)	0.55	20	136	0.79 (0.45-1.41)	0.43	0.66	0.78 (0.43-1.42)	0.42	45	462	0.97 (0.54-1.76)	0.93	0.99	1.46 (0.69-3.09)	0.32	18	247	0.92 (0.43-1.97)	0.83	0.92	0.99 (0.3-3.28)	0.99	27	215	2.25 (0.86-5.86)	0.1	0.32	2.24 (0.79-6.37)	0.13
KRAS	TCF7L2	50	401	0.83 (0.45-1.52)	0.55	0.89	0.96 (0.52-1.76)	0.89	50	401	1.07 (0.65-1.76)	0.8	0.97	1.07 (0.71-1.94)	0.53	17	132	0.54 (0.27-1.07)	0.08	0.26	0.56 (0.27-1.14)	0.11	39	383	0.57 (0.25-1.31)	0.19	0.38	0.29 (0.09-0.94)	0.04	22	208	0.22 (0.07-0.68)	0.009	0.05	0.22 (0.05-0.94)	0.04	17	175	1.92 (0.57-6.48)	0.29	0.52	0.7 (0.09-5.36)	0.73
KRAS	TP53	214	647	1.05 (0.61-1.82)	0.85	0.9	1.01 (0.58-1.75)	0.97	214	647	1.07 (0.66-1.73)	0.78	0.97	1.07 (0.63-1.66)	0.94	73	202	1.31 (0.76-2.25)	0.33	0.61	1.24 (0.7-2.18)	0.46	274	879	0.99 (0.64-1.54)	0.98	0.99	1.17 (0.64-2.14)	0.62	160	440	1.04 (0.62-1.76)	0.87	0.93	2.07 (0.87-4.94)	0.1	114	439	0.68 (0.3-1.54)	0.36	0.61	0.44 (0.17-1.12)	0.09
NRAS	PCBP1	9	51	1.26 (0.4-3.94)	0.69	0.89	2.6 (0.81-8.33)	0.11	9	51	1.41 (0.52-3.78)	0.5	0.97	1.41 (1.06-8)	0.04	3	12	NA (NA-NA)	NA	NA	NA (NA-NA)	NA	Not profiled in the MSK gene panel							Not profiled in the MSK gene panel							Not profiled in the MSK gene panel
PIK3CA	SOX9	24	209	1.61 (0.82-3.16)	0.17	0.51	1.27 (0.64-2.52)	0.5	24	209	1.33 (0.7-2.52)	0.38	0.96	1.33 (0.61-2.21)	0.65	6	61	0.3 (0.07-1.22)	0.09	0.27	0.31 (0.07-1.27)	0.1	20	223	0.57 (0.21-1.54)	0.27	0.48	2.24 (0.8-6.24)	0.12	6	107	0.54 (0.08-3.88)	0.54	0.66	2.56 (0.34-19.2)	0.36	14	116	1.9 (0.59-6.14)	0.28	0.52	2.36 (0.67-8.29)	0.18
PIK3CA	TP53	66	557	1.16 (0.67-2)	0.6	0.89	0.98 (0.56-1.7)	0.94	66	557	1.01 (0.61-1.65)	0.98	0.98	1.01 (0.5-1.38)	0.49	17	169	1.59 (0.88-2.88)	0.12	0.28	2.03 (1.09-3.77)	0.03	94	795	1.16 (0.75-1.79)	0.5	0.76	1.55 (0.87-2.78)	0.14	50	398	1.31 (0.79-2.19)	0.3	0.45	1.93 (0.91-4.05)	0.08	44	397	1.12 (0.49-2.56)	0.79	0.98	1.03 (0.41-2.59)	0.95
PIK3CA	RAS hotspot	102	424	0.99 (0.63-1.54)	0.95	0.96	0.86 (0.54-1.35)	0.51	102	424	0.88 (0.58-1.33)	0.53	0.97	0.88 (0.53-1.25)	0.35	26	145	1.21 (0.74-1.99)	0.45	0.66	1.19 (0.72-1.98)	0.5	102	507	1.12 (0.74-1.71)	0.59	0.86	0.92 (0.53-1.58)	0.76	52	280	0.78 (0.48-1.26)	0.31	0.45	0.72 (0.37-1.41)	0.34	50	227	2.2 (0.92-5.24)	0.08	0.32	1.82 (0.69-4.77)	0.23
RNF43	BRAF p.V600E	10	56	4.55 (2.13-9.72)	<0.001	0.001	4.7 (2.15-10.28)	<0.001	10	56	3.69 (1.74-7.84)	0.001	0.01	3.69 (1.86-8.71)	<0.001	9	29	3.24 (1.63-6.45)	0.001	0.01	1.84 (0.87-3.89)	0.11	12	75	2.64 (1.17-5.94)	0.02	0.05	2.36 (0.84-6.66)	0.1	9	58	1.58 (0.65-3.86)	0.31	0.45	1.81 (0.55-5.95)	0.33	3	17	NA (NA-NA)	NA	NA	NA (NA-NA)	NA
SMAD2	SMAD3	13	41	0.9 (0.29-2.8)	0.85	0.9	0.77 (0.24-2.44)	0.66	13	41	0.69 (0.22-2.15)	0.52	0.97	0.69 (0.2-1.99)	0.43	4	17	NA (NA-NA)	NA	NA	NA (NA-NA)	NA	20	75	1.08 (0.48-2.44)	0.84	0.99	0.92 (0.22-3.78)	0.91	8	36	1.58 (0.7-3.56)	0.27	0.45	1.7 (0.4-7.15)	0.47	12	39	NA (NA-NA)	NA	NA	NA (NA-NA)	NA
SMAD4	RAS hotspot	68	427	1.15 (0.7-1.89)	0.57	0.89	1.24 (0.75-2.06)	0.39	68	427	1.16 (0.75-1.81)	0.5	0.97	1.16 (0.77-1.9)	0.4	26	147	1.16 (0.7-1.93)	0.57	0.68	1.15 (0.67-1.98)	0.62	104	527	2.07 (1.42-3.02)	<0.001	0.002	2.02 (1.2-3.38)	0.008	57	290	1.51 (0.98-2.31)	0.06	0.21	1.48 (0.76-2.89)	0.25	47	237	3.95 (1.78-8.76)	0.001	0.007	4 (1.7-9.4)	0.001
SOX9	RAS hotspot	67	424	1.15 (0.71-1.89)	0.57	0.89	1.09 (0.66-1.8)	0.73	67	424	1.09 (0.7-1.7)	0.71	0.97	1.09 (0.71-1.75)	0.64	20	140	0.77 (0.43-1.37)	0.37	0.61	0.8 (0.44-1.45)	0.46	47	481	1.05 (0.59-1.85)	0.87	0.99	1.48 (0.7-3.14)	0.3	19	258	1 (0.49-2.05)	1	1	1.01 (0.31-3.36)	0.98	28	223	2.42 (0.92-6.4)	0.07	0.32	2.41 (0.85-6.85)	0.1
TCF7L2	RAS hotspot	52	419	0.8 (0.44-1.46)	0.46	0.89	0.92 (0.5-1.7)	0.8	52	419	1.02 (0.62-1.68)	0.94	0.97	1.02 (0.69-1.9)	0.6	17	136	0.45 (0.22-0.93)	0.03	0.12	0.51 (0.24-1.07)	0.08	40	400	0.65 (0.28-1.48)	0.3	0.51	0.33 (0.1-1.09)	0.07	24	218	0.22 (0.07-0.71)	0.01	0.05	0.23 (0.05-0.98)	0.05	16	182	2.38 (0.7-8.11)	0.17	0.43	0.99 (0.13-7.67)	0.99
TP53	RAS hotspot	223	658	1.09 (0.61-1.97)	0.76	0.9	1.07 (0.59-1.93)	0.83	223	658	1.13 (0.67-1.89)	0.65	0.97	1.13 (0.65-1.85)	0.73	73	206	1.22 (0.69-2.15)	0.5	0.66	1.28 (0.7-2.34)	0.43	288	886	1.05 (0.66-1.67)	0.83	0.99	1.52 (0.78-2.96)	0.22	168	444	1.07 (0.62-1.85)	0.81	0.92	2.47 (0.98-6.27)	0.06	120	442	0.83 (0.34-2.04)	0.69	0.98	0.6 (0.22-1.65)	0.32

## Sheet: Supp. Table 7
Supplementary Table 7. Clinical and mutational characteristics of the Swedish locoregional cohort according to the final gene mutation model.
Wild-type group includes all cases that were not mutated for the respective considered genes;
*p-value calculated with Fisher’s exact test between the APC+SOX9|TCF7L2 co-mutations and APC only groups;
†p-value calculated with Fisher’s exact test between the BRAF V600E+RNF43 co-mutations and BRAF V600E only groups;
NA: not applicable.
	APC + SOX9|TCF7L2 (n=153; 21%)	APC only (n=428; 60%)	p-value*	Wild-Type (n=96; 13%)	BRAF V600E only (n=32; 5%)	BRAF V600E + RNF43 (n=9; 1%)	p-value†
Age (years)
Mean ± S.D.	70.7 ± 11.3	70.8 ± 10.7		68.9 ± 13.2	67.4 ± 12.5	73.9 ± 5.5
Median (range)	72 (40-91)	71 (38-94)		71 (28-93)	70 (36-86)	74 (62-83)
Age groups
≤50 years	10 (7)	16 (4)	0.47	10 (10)	5 (16)	0 (0)	0.92
51-65 years	38 (25)	119 (28)		22 (23)	4 (13)	1 (11)
66-79 years	66 (43)	190 (44)		41 (43)	19 (59)	7 (78)
≥80 years	39 (25)	103 (24)		23 (24)	4 (13)	1 (11)
Sex
Female	62 (41)	179 (42)	0.85	50 (52)	14 (44)	5 (56)	0.71
Male	91 (59)	249 (58)		46 (48)	18 (56)	4 (44)
Primary tumor location
Right colon	52 (34)	149 (35)	0.99	35 (36)	20 (63)	8 (89)	0.59
Left colon	49 (32)	134 (31)		31 (32)	3 (9)	0 (0)
Rectum	52 (34)	145 (34)		30 (31)	9 (28)	1 (11)
Cancer stage at diagnosis
Stage I	28 (18)	70 (16)	0.86	6 (6)	2 (6)	0 (0)	0.34
Stage II	53 (35)	152 (36)		40 (42)	9 (28)	5 (56)
Stage III	72 (47)	206 (48)		50 (52)	21 (66)	4 (44)
Tumor grade
Low-grade	138 (91)	378 (89)	0.53	81 (84)	20 (63)	7 (78)	0.69
High-grade	13 (9)	46 (11)		15 (16)	12 (38)	2 (22)
Missing	2	4		0	0	0
Treatment exposed sample
Yes	20 (13)	63 (15)	0.69	9 (9)	4 (12)	1 (11)	1
No	133 (87)	365 (85)		87 (91)	28 (87)	8 (89)
AMER1 mutated	17 (11)	45 (11)	0.88	3 (3)	2 (6)	0 (0)	1
APC mutated	153 (100)	428 (100)	NA	0 (0)	11 (34)	0 (0)	0.08
ARID1A mutated	8 (5)	27 (6)	0.7	5 (5)	0 (0)	0 (0)	1
ATM mutated	14 (9)	27 (6)	0.27	9 (9)	1 (3)	0 (0)	1
BRAF mutated	4 (3)	14 (3)	0.79	1 (1)	32 (100)	9 (100)	NA
FBXW7 mutated	23 (15)	66 (15)	1	7 (7)	1 (3)	0 (0)	1
GNAS mutated	12 (8)	23 (5)	0.32	8 (8)	4 (13)	1 (11)	1
KRAS mutated	98 (64)	219 (51)	0.006	51 (53)	0 (0)	0 (0)	1
PIK3CA mutated	34 (22)	76 (18)	0.23	19 (20)	4 (13)	0 (0)	0.56
SMAD4 mutated	21 (14)	40 (9)	0.17	15 (16)	5 (16)	1 (11)	1
SOX9 mutated	85 (56)	0 (0)	NA	9 (9)	2 (6)	1 (11)	0.53
TCF7L2 mutated	75 (49)	0 (0)	NA	1 (1)	2 (6)	0 (0)	1
TP53 mutated	85 (56)	314 (73)	<0.001	59 (61)	22 (69)	9 (100)	0.08
TRPS1 mutated	6 (4)	22 (5)	0.66	7 (7)	4 (13)	0 (0)	0.56
ZFP36L2 mutated	16 (10)	29 (7)	0.16	8 (8)	2 (6)	0 (0)	1
BRAF p.V600E mutated	0 (0)	0 (0)	NA	0 (0)	32 (100)	9 (100)	NA
RAS hotspot mutated	105 (69)	231 (54)	0.002	56 (58)	0 (0)	0 (0)	1

## Sheet: Supp. Table 8
Supplementary Table 8. Clinical and mutational characteristics of the Swedish metastatic cohort according to the final gene mutation model.
Wild-type group includes all cases that were not mutated for the respective considered genes;
*p-value calculated with Fisher’s exact test between the APC+SOX9|TCF7L2 co-mutations and APC only groups;
†p-value calculated with Fisher’s exact test between the BRAF V600E+RNF43 co-mutations and BRAF V600E only groups;
NA: not applicable.
	APC + SOX9|TCF7L2 (n=41; 18%)	APC only (n=132; 58%)	p-value*	Wild-Type (n=30; 13%)	BRAF V600E only (n=17; 7%)	BRAF V600E + RNF43 (n=8; 4%)	p-value†
Age (years)
Mean ± S.D.	67.8 ± 10.4	70.5 ± 10.0		67.5 ± 15.2	70.4 ± 10.4	71.4 ± 9.3
Median (range)	70 (41-86)	71 (38-94)		69 (32-86)	72 (36-81)	72 (57-89)
Age groups
≤50 years	4 (10)	4 (3)	0.16	5 (17)	1 (6)	0 (0)	0.86
51-65 years	10 (24)	37 (28)		6 (20)	2 (12)	2 (25)
66-79 years	23 (56)	65 (49)		9 (30)	12 (71)	5 (63)
≥80 years	4 (10)	26 (20)		10 (33)	2 (12)	1 (13)
Sex
Female	14 (34)	57 (43)	0.37	18 (60)	10 (59)	4 (50)	1
Male	27 (66)	75 (57)		12 (40)	7 (41)	4 (50)
Primary tumor location
Right colon	10 (24)	38 (29)	0.9	13 (43)	15 (88)	7 (88)	1
Left colon	13 (32)	40 (30)		9 (30)	1 (6)	1 (13)
Rectum	18 (44)	54 (41)		8 (27)	1 (6)	0 (0)
Cancer stage at diagnosis
Stage I	3 (7)	3 (2)	0.39	0 (0)	0 (0)	0 (0)	0.35
Stage II	6 (15)	18 (14)		5 (17)	1 (6)	2 (25)
Stage III	13 (32)	52 (39)		15 (50)	8 (47)	2 (25)
Stage IV	19 (46)	59 (45)		10 (33)	8 (47)	4 (50)
Tumor grade
Low-grade	33 (80)	112 (87)	0.32	22 (73)	5 (29)	3 (38)	1
High-grade	8 (20)	17 (13)		8 (27)	12 (71)	5 (63)
Missing	0	3		0	0	0
Treatment exposed sample
Yes	10 (24)	25 (19)	0.51	5 (17)	1 (6)	3 (38)	0.08
No	31 (76)	107 (81)		25 (83)	16 (94)	5 (63)
Metastasectomy
Yes	13 (32)	24 (18)	0.12	4 (14)	3 (18)	2 (25)	1
No	6 (15)	35 (27)		5 (17)	5 (29)	2 (25)
Unknown	22 (54)	73 (55)		20 (69)	9 (53)	4 (50)
Missing	0	0		1	0	0
AMER1 mutated	2 (5)	9 (7)	1	1 (3)	2 (12)	0 (0)	1
APC mutated	41 (100)	132 (100)	NA	0 (0)	10 (59)	0 (0)	0.008
ARID1A mutated	4 (10)	7 (5)	0.29	3 (10)	0 (0)	0 (0)	1
ATM mutated	4 (10)	12 (9)	1	2 (7)	2 (12)	0 (0)	1
BRAF mutated	0 (0)	4 (3)	0.57	1 (3)	17 (100)	8 (100)	NA
FBXW7 mutated	7 (17)	15 (11)	0.42	1 (3)	0 (0)	1 (13)	0.32
GNAS mutated	2 (5)	8 (6)	1	0 (0)	2 (12)	0 (0)	1
KRAS mutated	32 (78)	80 (61)	0.06	13 (43)	0 (0)	0 (0)	NA
PIK3CA mutated	6 (15)	20 (15)	1	7 (23)	6 (35)	0 (0)	0.13
SMAD4 mutated	8 (20)	14 (11)	0.18	5 (17)	2 (12)	1 (13)	1
SOX9 mutated	24 (59)	0 (0)	NA	1 (3)	2 (12)	1 (13)	1
TCF7L2 mutated	20 (49)	0 (0)	NA	0 (0)	1 (6)	0 (0)	1
TP53 mutated	19 (46)	93 (70)	0.008	17 (57)	11 (65)	7 (88)	0.36
TRPS1 mutated	4 (10)	7 (5)	0.29	2 (7)	1 (6)	0 (0)	1
ZFP36L2 mutated	5 (12)	12 (9)	0.55	3 (10)	1 (6)	0 (0)	1
BRAF p.V600E mutated	0 (0)	0 (0)	NA	0 (0)	17 (100)	8 (100)	NA
RAS hotspot mutated	33 (80)	85 (64)	0.06	14 (47)	0 (0)	0 (0)	1

## Sheet: Supp. Table 9
Supplementary Table 9. Clinical and mutational characteristics of the MSK total cohort according to the final gene mutation model.
Wild-type group includes all cases that were not mutated for the respective considered genes;
* p-value calculated with Fisher’s exact test the APC+SOX9|TCF7L2 co-mutations and APC only groups;
†p-value calculated with Fisher’s exact test between the BRAF V600E+RNF43 co-mutations and BRAF V600E only groups;
NA: not applicable.
	APC + SOX9|TCF7L2 (n=136; 15%)	APC only (n=580; 62%)	p-value*	Wild-Type (n=169; 18%)	BRAF V600E only (n=38; 4%)	BRAF V600E + RNF43 (n=11; 1%)	p-value†
Age (years)
Mean ± S.D.	56.8 ± 11.4	53.7 ± 12.0		52.2 ± 13.0	52.7 ± 13.1	61.2 ± 12.8
Median (range)	57 (29-83)	53 (22-93)		52 (13-81)	53 (26-82)	58 (40-76)
Age groups
≤50 years	43 (32)	241 (42)	0.13	80 (47)	17 (45)	2 (18)	0.26
51-65 years	65 (48)	235 (40)		62 (37)	14 (37)	5 (46)
66-79 years	24 (18)	94 (16)		25 (15)	6 (16)	4 (36)
≥80 years	4 (3)	10 (2)		2 (1)	1 (3)	0 (0)
Sex
Female	60 (44)	276 (48)	0.5	80 (47)	16 (42)	9 (82)	0.04
Male	76 (56)	304 (52)		89 (53)	22 (58)	2 (18)
Primary tumor location
Right colon	32 (24)	127 (22)	0.44	55 (34)	18 (47)	9 (82)	0.13
Left colon	73 (55)	297 (52)		65 (40)	17 (45)	2 (18)
Rectum	28 (21)	152 (26)		43 (26)	3 (8)	0 (0)
Missing	3	4		6	0	0
Cancer stage at diagnosis
Stage I	4 (3)	12 (2)	0.68	6 (4)	0 (0)	0 (0)	0.04
Stage II	14 (10)	48 (8)		7 (4)	0 (0)	1 (9)
Stage III	25 (18)	122 (21)		44 (26)	6 (16)	4 (36)
Stage IV	93 (68)	398 (69)		112 (66)	32 (84)	6 (55)
Tumor grade
Moderately diff.	89 (84)	337 (81)	0.43	75 (69)	10 (48)	4 (50)	1
Moderately-poorly diff.	11 (10)	39 (9)		13 (12)	6 (28)	2 (25)
Poorly diff.	6 (6)	40 (10)		20 (19)	5 (24)	2 (25)
Missing	30	164		61	17	3
Treatment exposed sample
Yes	69 (51)	323 (56)	0.34	85 (50)	9 (24)	7 (64)	0.03
No	67 (49)	257 (44)		84 (50)	29 (76)	4 (36)
Metastasectomy
Yes	77 (57)	310 (53)	0.57	68 (40)	7 (18)	2 (18)	1
No	59 (43)	270 (47)		101 (60)	31 (82)	9 (82)	1
AMER1 mutated	5 (4)	29 (5)	0.66	3 (2)	0 (0)	0 (0)	1
APC mutated	136 (100)	580 (100)	NA	0 (0)	19 (50)	0 (0)	0.003
ARID1A mutated	11 (8)	23 (4)	0.07	5 (3)	0 (0)	0 (0)	1
ATM mutated	6 (4)	32 (6)	0.83	6 (4)	4 (11)	0 (0)	0.56
BRAF mutated	4 (3)	17 (3)	1	11 (7)	38 (100)	11 (100)	NA
FBXW7 mutated	15 (11)	59 (10)	0.76	8 (5)	2 (5)	1 (9)	0.54
GNAS mutated	1 (1)	2 (0)	0.47	4 (2)	0 (0)	0 (0)	1
KRAS mutated	72 (53)	261 (45)	0.1	83 (49)	0 (0)	0 (0)	1
PIK3CA mutated	34 (25)	92 (16)	0.02	23 (14)	11 (29)	1 (9)	0.25
SMAD4 mutated	24 (18)	78 (13)	0.22	27 (16)	11 (29)	4 (36)	0.72
SOX9 mutated	66 (49)	0 (0)	NA	7 (4)	2 (5)	1 (9)	0.54
TCF7L2 mutated	72 (53)	0 (0)	NA	7 (4)	0 (0)	0 (0)	1
TP53 mutated	81 (60)	478 (82)	<0.001	127 (75)	29 (76)	8 (73)	1
BRAF p.V600E mutated	0 (0)	0 (0)	NA	0 (0)	38 (100)	11 (100)	NA
RAS hotspot mutated	75 (55)	289 (50)	0.29	83 (49)	0 (0)	0 (0)	1

## Sheet: Supp. Table 10
Supplementary Table 10. Clinical and mutational characteristics of the MSK cohort according to the final gene mutations by metastasectomy status.
Wild-type group includes all cases that were not mutated for the respective considered genes;
*p-value calculated with Fisher’s exact test between the APC + SOX9|TCF7L2 co-mutation and SOX9|TCF7L2 only groups;
†p-value calculated with Fisher’s exact test between the APC + SOX9|TCF7L2 co-mutation and APC only groups;
‡p-value calculated with Fisher’s exact test between the FBXW7 + PIK3CA|RAS co-mutation and PIK3CA|RAS only groups;
§p-value calculated with Fisher’s exact test between the FBXW7 + PIK3CA|RAS co-mutation and FBXW7 only groups;
NA: not applicable.
	MSK no-metastasectomy						MSK metastasectomy						MSK no-metastasectomy						MSK metastasectomy
	Wild-type (n=118; 25%)	SOX9|TCF7L2 only (n=7; 1%)	APC only (n=285; 61%)	APC + SOX9|TCF7L2 (n=60; 13%)	p-value*	p-value†	Wild-type (n=66; 14%)	SOX9|TCF7L2 only (n=8; 2%)	APC only (n=312; 67%)	APC + SOX9|TCF7L2 (n=78; 17%)	p-value*	p-value†	Wild-type (n=183; 39%)	PIK3CA|RAS only (n=240; 51%)	FBXW7 only (n=7; 1%)	FBXW7 + PIK3CA|RAS (n=40; 9%)	p-value‡	p-value§	Wild-type (n=220; 47%)	PIK3CA|RAS only (n=206; 44%)	FBXW7 only (n=18; 4%)	FBXW7 + PIK3CA|RAS (n=20; 4%)	p-value‡	p-value§
Age (years)
Mean ± S.D.	54.6 ± 13.4	51.1 ± 15.2	54.4 ± 13.0	57.4 ± 12.1			51.8 ± 12.2	43.5 ± 13.4	52.9 ± 11.0	56.1 ± 10.8			52.6 ± 13.5	55.8 ± 12.4	54.4 ± 10.8	58.3 ± 13.8			51.4 ± 11.0	54.5 ± 11.3	53.8 ± 11.3	56.6 ± 13.2
Median (range)	56 (17-81)	52 (32-80)	54 (22-93)	58 (32-83)			51 (13-82)	42 (28-68)	52 (24-84)	56 (29-83)			52 (17-93)	56 (22-84)	56 (34-67)	60 (29-90)			51 (13-82)	54 (24-83)	53 (33-75)	57 (33-84)
Age groups
≤50 years	47 (40)	3 (43)	113 (40)	21 (35)	0.3	0.87	33 (50)	6 (75)	137 (44)	23 (29)	0.06	0.046	89 (49)	83 (35)	2 (29)	10 (25)	0.09	1	107 (49)	79 (38)	7 (39)	6 (30)	0.04	0.4
51-65 years	47 (40)	3 (43)	108 (38)	24 (40)			24 (36)	1 (13)	132 (42)	42 (54)			60 (33)	98 (41)	4 (57)	20 (50)			90 (41)	90 (44)	8 (44)	11 (55)
66-79 years	23 (19)	0 (0)	56 (20)	13 (22)			8 (12)	1 (13)	41 (13)	11 (14)			29 (16)	55 (23)	1 (14)	7 (18)			22 (10)	35 (17)	3 (17)	1 (5)
≥80 years	1 (1)	1 (14)	8 (3)	2 (3)			1 (2)	0 (0)	2 (1)	2 (3)			5 (3)	4 (2)	0 (0)	3 (7)			1 (0)	2 (1)	0 (0)	2 (10)
Sex
Female	55 (47)	2 (29)	131 (46)	25 (42)	0.69	0.57	33 (50)	6 (75)	154 (49)	35 (45)	0.14	0.53	75 (41)	117 (49)	4 (57)	17 (43)	0.5	0.68	99 (45)	110 (53)	9 (50)	10 (50)	0.82	1
Male	63 (53)	5 (71)	154 (54)	35 (58)			33 (50)	2 (25)	158 (51)	43 (55)			108 (59)	123 (51)	3 (43)	23 (58)			121 (55)	96 (47)	9 (50)	10 (50)
Primary tumor location
Right colon	48 (42)	3 (43)	72 (25)	13 (22)	0.55	0.57	20 (32)	2 (25)	62 (20)	21 (28)	1	0.26	34 (19)	89 (38)	1 (14)	12 (31)	0.02	0.7	28 (13)	71 (35)	2 (11)	4 (21)	0.06	0.82
Left colon	37 (32)	3 (43)	138 (49)	34 (57)			31 (49)	5 (63)	167 (54)	39 (52)			105 (57)	94 (40)	3 (43)	10 (26)			132 (61)	96 (47)	7 (39)	7 (37)
Rectum	30 (26)	1 (14)	73 (26)	13 (22)			12 (19)	1 (13)	81 (26)	15 (20)			44 (24)	53 (22)	4 (43)	17 (43)			56 (26)	36 (18)	9 (50)	8 (42)
Missing	3	0	2	0			3	0	2	3			0	4	0	1			4	3	0	1
Cancer stage at diagnosis
Stage I	4 (3)	0 (0)	4 (1)	1 (2)	1	0.64	1 (1)	1 (13)	8 (3)	3 (4)	0.5	0.44	6 (3)	3 (1)	0 (0)	0 (0)	0.97	1	9 (4)	2 (1)	0 (0)	2 (10)	0.12	0.42
Stage II	3 (2)	0 (0)	13 (5)	4 (7)			5 (8)	0 (0)	35 (11)	10 (13)			8 (4)	10 (4)	0 (0)	2 (5)			15 (7)	31 (15)	2 (11)	2 (10)
Stage III	36 (31)	1 (14)	52 (18)	13 (22)			14 (21)	1 (13)	72 (23)	12 (15)			38 (21)	53 (22)	2 (29)	9 (23)			53 (24)	37 (18)	6 (33)	3 (15)
Stage IV	75 (64)	6 (86)	216 (76)	42 (70)			46 (70)	6 (75)	197 (63)	53 (68)			131 (72)	174 (73)	5 (71)	29 (73)			143 (65)	136 (66)	10 (56)	13 (65)
Tumor grade
Moderately diff.	38 (54)	2 (50)	124 (74)	34 (81)	0.11	0.77	37 (79)	7 (100)	217 (85)	56 (86)	1	0.36	68 (62)	118 (80)	2 (40)	10 (48)	0.002	1	145 (83)	146 (87)	10 (67)	16 (89)	0.71	0.26
Moderately-poorly diff.	11 (15)	0 (0)	21 (13)	4 (9)			8 (17)	0 (0)	20 (8)	7 (11)			18 (16)	14 (9)	1 (20)	3 (14)			17 (10)	12 (7)	4 (27)	2 (11)
Poorly diff.	22 (31)	2 (50)	22 (13)	4 (9)			2 (4)	0 (0)	19 (7)	2 (3)			24 (22)	16 (11)	2 (40)	8 (38)			13 (7)	9 (5)	1 (7)	0 (0)
Unknown	47	3	118	18			19	1	56	13			73	92	2	19			45	39	3	2
Treatment exposed sample
Yes	45 (38)	4 (57)	109 (38)	19 (32)	0.22	0.38	41 (62)	5 (62)	220 (71)	50 (64)	1	0.28	70 (38)	86 (36)	3 (43)	18 (45)	0.29	1	160 (73)	136 (66)	11 (61)	9 (45)	0.09	0.35
No	73 (62)	3 (43)	176 (62)	41 (68)			25 (38)	3 (38)	92 (29)	28 (36)			113 (62)	154 (64)	4 (57)	22 (55)			60 (27)	70 (34)	7 (39)	11 (55)
AMER1 mutated	2 (2)	0 (0)	8 (3)	2 (3)	1	0.69	1 (2)	0 (0)	21 (7)	3 (4)	1	0.44	2 (1)	10 (4)	0 (0)	0 (0)	0.37	1	5 (2)	17 (8)	0 (0)	3 (15)	0.4	0.23
APC mutated	0 (0)	0 (0)	285 (100)	60 (100)	NA	NA	0 (0)	0 (0)	312 (100)	78 (100)	NA	NA	122 (67)	183 (76)	5 (71)	35 (88)	0.15	0.37	179 (81)	176 (85)	16 (89)	19 (95)	0.32	0.59
ARID1A mutated	4 (3)	0 (0)	13 (5)	5 (8)	1	0.22	1 (2)	0 (0)	10 (3)	6 (8)	1	0.1	10 (5)	10 (4)	1 (14)	1 (2)	1	0.28	7 (3)	9 (4)	1 (6)	0 (0)	1	0.47
ATM mutated	9 (8)	0 (0)	15 (5)	1 (2)	1	0.32	1 (2)	0 (0)	17 (5)	5 (6)	1	0.78	12 (7)	11 (5)	0 (0)	2 (5)	1	1	8 (4)	13 (6)	2 (11)	0 (0)	0.61	0.22
BRAF mutated	28 (24)	1 (14)	25 (9)	3 (5)	0.36	0.44	12 (18)	0 (0)	9 (3)	3 (4)	1	0.71	35 (19)	18 (7)	1 (14)	3 (7)	1	0.49	16 (7)	7 (3)	1 (6)	0 (0)	1	0.47
FBXW7 mutated	7 (6)	0 (0)	34 (12)	6 (10)	1	0.83	3 (5)	0 (0)	26 (8)	9 (12)	0.59	0.38	0 (0)	0 (0)	7 (100)	40 (100)	NA	NA	0 (0)	0 (0)	18 (100)	20 (100)	NA	NA
GNAS mutated	3 (3)	0 (0)	2 (1)	0 (0)	1	1	1 (2)	0 (0)	0 (0)	1 (1)	1	0.2	0 (0)	5 (2)	0 (0)	0 (0)	1	NA	1 (0)	1 (0)	0 (0)	0 (0)	1	NA
KRAS mutated	49 (42)	5 (71)	143 (50)	33 (55)	0.69	0.57	25 (38)	4 (50)	118 (38)	39 (50)	1	0.05	2 (1)	198 (83)	0 (0)	30 (75)	0.27	NA	3 (1)	167 (81)	0 (0)	16 (80)	1	NA
PIK3CA mutated	16 (14)	1 (14)	54 (19)	13 (22)	1	0.6	8 (12)	0 (0)	47 (15)	22 (28)	0.11	0.01	0 (0)	70 (29)	0 (0)	14 (35)	0.46	NA	0 (0)	68 (33)	0 (0)	9 (45)	0.33	NA
SMAD4 mutated	24 (20)	1 (14)	40 (14)	10 (17)	1	0.55	11 (17)	2 (25)	41 (13)	15 (19)	0.65	0.21	31 (17)	39 (16)	0 (0)	5 (13)	0.65	1	31 (14)	35 (17)	1 (6)	2 (10)	0.54	1
SOX9 mutated	0 (0)	4 (57)	0 (0)	25 (42)	0.45	NA	0 (0)	4 (50)	0 (0)	43 (55)	1	NA	9 (5)	16 (7)	0 (0)	4 (10)	0.5	1	16 (7)	26 (13)	2 (11)	3 (15)	0.73	1
TCF7L2 mutated	0 (0)	3 (43)	0 (0)	37 (62)	0.42	NA	0 (0)	4 (50)	0 (0)	35 (45)	1	NA	15 (8)	23 (10)	1 (14)	1 (2)	0.22	0.28	19 (9)	16 (8)	1 (6)	3 (15)	0.23	0.61
TP53 mutated	91 (77)	5 (71)	228 (80)	36 (60)	0.7	0.002	50 (76)	5 (63)	263 (84)	45 (58)	1	<0.001	158 (86)	165 (69)	7 (100)	30 (75)	0.47	0.32	201 (91)	131 (64)	17 (94)	14 (70)	0.63	0.09
BRAF p.V600E mutated	23 (19)	1 (14)	15 (5)	1 (2)	0.2	0.32	6 (9)	0 (0)	2 (1)	1 (1)	1	0.49	28 (15)	10 (4)	1 (14)	1 (2)	1	0.28	7 (3)	1 (0)	1 (6)	0 (0)	1	0.47
RAS hotspot mutated	50 (42)	5 (71)	157 (55)	36 (60)	0.7	0.57	24 (36)	4 (50)	132 (42)	39 (50)	1	0.25	0 (0)	214 (89)	0 (0)	34 (85)	0.42	NA	0 (0)	183 (89)	0 (0)	16 (80)	0.27	NA
